# Supplementary material for: Impact of preterm birth on kidney health and development
Source: Front Med (Lausanne). 2024 Mar 27;11:1363097. doi: 10.3389/fmed.2024.1363097 (PMC11004308; doi:10.3389/fmed.2024.1363097)
Supplement: Supplementary file 1 [file Data_Sheet_1.ZIP]

Archive with 8 entries (7 files):
- Figures/
- __MACOSX/._Figures
- Figures/Figure 2.tiff
- __MACOSX/Figures/._Figure 2.tiff
- Figures/Figure 3.tiff
- __MACOSX/Figures/._Figure 3.tiff
- Figures/Figure 1.tiff
- __MACOSX/Figures/._Figure 1.tiff
